# Supplementary material for: Human-Borne Pathogens: Are They Threatening Wild Great Ape Populations?
Source: Vet Sci. 2022 Jul 13;9(7):356. doi: 10.3390/vetsci9070356 (PMC9323791; doi:10.3390/vetsci9070356)
Supplement: Supplementary file 1 [file vetsci-09-00356-s001.zip]

Archive with 1 entries (1 files):
- vetsci-1799582-supplementary.pdf
